# Supplementary material for: International Airport Wastewater as a Sentinel Site for Genomic Surveillance of Human Viruses and Bacteriophages
Source: Microorganisms. 2026 Jun 25;14(7):1402. doi: 10.3390/microorganisms14071402 (PMC13413507; doi:10.3390/microorganisms14071402)
Supplement: Supplementary file 1 [file microorganisms-14-01402-s001.zip]

Archive with 1 entries (1 files):
- microorganisms-4377653-supplementary.xlsx
