# Supplementary material for: International Airport Wastewater as a Sentinel Site for Genomic Surveillance of Human Viruses and Bacteriophages
Source: Microorganisms. 2026 Jun 25;14(7):1402. doi: 10.3390/microorganisms14071402 (PMC13413507; doi:10.3390/microorganisms14071402)
Supplement: Supplementary file 1 [file microorganisms-14-01402-s001.zip › microorganisms-4377653-supplementary.xlsx]

## Sheet: Table S1
Table S1. Long-term physicochemical characterization of airport wastewater influent reported by Passos et al. [27].
Data were obtained from Passos et al. [25] and are presented here only as contextual information to describe the wastewater matrix analyzed in the present study.
Statistic	BOD	COD	TSS	VSS	FSS	Cl⁻	Total N	NH₃-N	Total P	O&G	Detergents	Alkalinity	pH	Settleable solids	E. coli
Number of data points	186	186	187	172	172	52	143	158	168	152	145	155	179	177	167
Minimum	14	21	19	13	3	10	5	7	0	4	0	15	6.2	0	1.80E+05
Maximum	882	1507	975	907	246	90	156	138	11.7	225	8.1	627	9.1	18	7.00E+09
Standard deviation	148	288	147	132	32	16	28	28	3	40	1.5	130	0.4	3.7	6.60E+08
Coefficient of variation	0.63	0.61	0.73	0.76	0.90	0.41	0.50	0.58	0.61	0.82	0.62	0.41	0.06	0.43	4.95
CENTRAL TENDENCY
Mean	235	472	201	174	36	40	57	49	4.9	48	2.4	318	7.6	8.7	1.33E+08
Median	201	417	163	146	27	39	51	41	4.4	40	2.2	310	7.6	8.8	1.80E+07
Geometric mean	188	313	134	114	-	36	43	35	-	-	-	252	7.4	-	1.94E+07
PERCENTILES
10%	81	166	58	44	10	22	29	19	1.6	11	0.7	162	7.2	4.4	2.66E+06
25%	125	223	98	80	16	30	36	27	2.2	18	1.6	255	7.3	5.3	7.30E+06
50%	201	417	163	146	27	39	51	41	4.4	40	2.2	310	7.6	8.8	1.80E+07
75%	320	641	281	243	45	48	76	68	7.5	64	3.1	393	7.8	11.3	4.90E+07
90%	424	835	394	333	69	60	99	90	9.2	92	4.1	500	8.1	13.6	2.38E+08
For all variables, the adopted unit is mg/L, except for pH (unitless), settleable solids (mL/L), and E. coli (MPN/100 mL).

## Sheet: Table S2
Table S2. Sequencing depth, quality-control retention, viral enrichment filtering, contig mapping, and viral read assignment for VSP-enriched libraries.
Sample	Data	Input reads	After QC	After filtering	Mapped back to contigs	Viral reads assigned
VSP-3	2021-12-29	13804846	13.271.998 (96,1%)	502.210 (3,6%)	86.321 (0,6%)	66463
VSP-6	2022-01-26	15683460	14.740.776 (94,0%)	662.192 (4,2%)	79.200 (0,5%)	84178
VSP-9	2022-02-10	19130846	18.021.048 (94,2%)	522.314 (2,7%)	49.456 (0,3%)	61755
VSP-12	2022-04-27	27406172	26.006.840 (94,9%)	1.455.918 (5,3%)	207.953 (0,8%)	184735
VSP-15	2022-05-18	12620114	12.077.874 (95,7%)	745.080 (5,9%)	184.649 (1,5%)	161545
VSP-18	2022-06-01	20934034	19.805.228 (94,6%)	986.824 (4,7%)	291.487 (1,4%)	284293
VSP-77	2023-03-15	25508512	23.692.772 (92,9%)	568.606 (2,2%)	15.980 (0,1%)	51430

## Sheet: Table S3
Table S3. List of bacteriophage taxa detected in airport wastewater samples and classification according to annotated bacterial host-associated phage groups.
Phages	Host-associated phage group
Streptococcus phage 20617	Streptococcus
Streptococcus phage phiNJ2	Streptococcus
Streptococcus phage SMP	Streptococcus
Clostridium phage c-st	Clostridium
Enterobacteria phage P7	Enterobacteria
Shigella phage SfIV	Shigella
Streptococcus phage phiNIH1.1	Streptococcus
Alteromonas phage vB_AmaP_AD45-P1	Alteromonas
Streptococcus phage A25	Streptococcus
Streptococcus phage Dp-1	Streptococcus
Streptococcus phage K13	Streptococcus
Stx2-converting phage Stx2a_WGPS2	Stx2-converting
Clostridium phage phiCT453A	Clostridium
Burkholderia phage BcepMu	Burkholderia
Streptococcus phage phi3396	Streptococcus
Streptococcus phage 9871	Streptococcus
Pseudoalteromonas phage PH1	Pseudoalteromonas
Helicobacter phage phiHP33	Helicobacter
Stenotrophomonas phage S1	Stenotrophomonas
Streptococcus phage Str-PAP-1	Streptococcus
Streptococcus phage SpSL1	Streptococcus
Enterobacteria phage ST104	Enterobacteria
Streptococcus phage TP-J34	Streptococcus
Enterococcus phage phiFL4A	Enterococcus
Streptococcus phage phiARI0462	Streptococcus
Klebsiella phage phiKO2	Klebsiella
Staphylococcus phage SPbeta-like	Staphylococcus
Propionibacterium phage PFR2	Propionibacterium
Streptococcus phage 5093	Streptococcus
Pseudomonas phage YMC12/01/R24	Pseudomonas
Streptococcus phage PH10	Streptococcus
Salmonella phage SEN22	Salmonella
Streptococcus phage phiARI0460-1	Streptococcus
Lactococcus phage phiLC3	Lactococcus
Lactococcus phage bIL286	Lactococcus
Escherichia phage HK639	Escherichia
Aeromonas phage vB_AsaM_LPM4	Aeromonas
Bacillus phage vB_BhaS-171	Bacillus
Mannheimia phage vB_MhM_1127AP1	Mannheimia
Escherichia phage PA2	Escherichia
Acinetobacter phage vB_AbaP_D2	Acinetobacter
Streptococcus phage SM1	Streptococcus
Pseudomonas phage phi2	Pseudomonas
Lactococcus phage 63301	Lactococcus
Ralstonia phage RS138	Ralstonia
Salmonella phage SEN4	Salmonella
Erwinia phage vB_EamM_Caitlin	Erwinia
Streptococcus phage IC1	Streptococcus
Psychrobacter phage Psymv2	Psychrobacter
Enterococcus phage EFC-1	Enterococcus
Salmonella phage SSU5	Salmonella
Serratia phage Eta	Serratia
Klebsiella phage Sugarland	Klebsiella
Escherichia phage FV3	Escherichia
Citrobacter phage SH4	Citrobacter
Enterobacteria phage phi80	Enterobacteria
Enterobacteria phage IME_EC2	Enterobacteria
Streptococcus phage P7574	Streptococcus
Pectobacterium phage phiA41	Pectobacterium
Ralstonia phage Rs551	Ralstonia
Streptococcus phage phiARI0131-2	Streptococcus
Enterobacteria phage P4	Enterobacteria
Pseudomonas phage M6	Pseudomonas
Streptococcus phage vB_SthS_VA460	Streptococcus
Salmonella phage ST160	Salmonella
Enterobacteria phage mEp237	Enterobacteria
Pseudomonas phage PaMx42	Pseudomonas
Burkholderia phage Bcep176	Burkholderia
Erwinia phage vB_EamM_Huxley	Erwinia
Pseudomonas phage LKO4	Pseudomonas
Klebsiella phage KPN N137	Klebsiella
Pseudomonas phage JBD25	Pseudomonas
Streptococcus phage phiARI0468-4	Streptococcus
Enterobacteria phage mEp390	Enterobacteria
Streptococcus phage MM1	Streptococcus
Erwinia phage Wellington	Erwinia
Streptococcus phage P7632	Streptococcus
Cronobacter phage vB_CsaM_GAP161	Cronobacter
Enterobacteria phage ES18	Enterobacteria
Salmonella phage SPN3UB	Salmonella
Rhodobacter phage RcRhea	Rhodobacter
Stx2-converting phage 1717	Stx2-converting
Cronobacter phage ENT47670	Cronobacter
Haemophilus phage Aaphi23	Haemophilus
Klebsiella phage vB_KpnS_IME279	Klebsiella
Salmonella phage vB_SosS_Oslo	Salmonella
Klebsiella phage vB_KpM_FBKp24	Klebsiella
Enterobacteria phage HK225	Enterobacteria
Rhodobacter phage RcapMu	Rhodobacter
Streptococcus phage 315.6	Streptococcus
Pseudomonas phage phi297	Pseudomonas
Lactococcus phage r1t	Lactococcus
Salmonella phage vB_SenS-Ent1	Salmonella
Mycobacterium phage Vincenzo	Mycobacterium
Streptococcus phage CHPC877	Streptococcus
Erwinia phage vB_EamM_ChrisDB	Erwinia
Mycobacterium phage LastJedi	Mycobacterium
Pseudomonas phage 73	Pseudomonas
Rhodoferax phage P26218	Rhodoferax
Edwardsiella phage eiAU	Edwardsiella
Enterobacteria phage VT2phi_272	Enterobacteria
Acinetobacter phage 133	Acinetobacter
Acinetobacter phage YMC13/03/R2096	Acinetobacter
Cyanophage KBS-S-2A	Cyanophage
Erwinia phage vB_EamM_Special G	Erwinia
Escherichia phage K1ind2	Escherichia
Escherichia phage phiV10	Escherichia
Klebsiella phage vB_KpnS_ZX4	Klebsiella
Lactococcus phage P335	Lactococcus
Microbacterium phage Golden	Microbacterium
Salmonella phage 7-11	Salmonella
Bacteroides phage B40-8	Bacteroides
Erwinia phage AH04	Erwinia
Escherichia phage JES2013	Escherichia
Mannheimia phage vB_MhS_535AP2	Mannheimia
Salmonella phage UPF_BP1	Salmonella
Streptococcus phage YMC-2011	Streptococcus
Aeromonas phage phiAS4	Aeromonas
Citrobacter phage CF1 ERZ-2017	Citrobacter
Cronobacter phage phiES15	Cronobacter
Cyanophage P-RSM6	Cyanophage
Enterobacter phage phiEap-2	Enterobacter
Enterobacteria phage cdtI	Enterobacteria
Erwinia phage pEa_SNUABM_35	Erwinia
Erwinia phage vB_EamM_Kwan	Erwinia
Escherichia phage Cartapus	Escherichia
Escherichia phage J8-65	Escherichia
Flavobacterium phage 11b	Flavobacterium
Klebsiella phage vB_Kpn_ZCKp20p	Klebsiella
Pseudomonas phage PEV2	Pseudomonas
Pseudomonas phage YMC11/02/R656	Pseudomonas
Rhizobium phage RR1-B	Rhizobium
Serratia phage KpYy_2_45	Serratia
Achromobacter phage JWAlpha	Achromobacter
Escherichia phage vB_EcoM-Ro157c2YLVW	Escherichia
Lactococcus phage 50101	Lactococcus
Ralstonia phage RSS-TH1	Ralstonia
Salmonella phage Se-G	Salmonella
Arthrobacter phage Tank	Arthrobacter
Clostridium phage phiCT9441A	Clostridium
Clostridium phage phiCTP1	Clostridium
Clostridium phage phiSM101	Clostridium
Enterobacteria phage IME10	Enterobacteria
Enterobacteria phage Sf101	Enterobacteria
Enterobacteria phage vB_EcoP_IME390	Enterobacteria
Erwinia phage pEa_SNUABM_16	Erwinia
Escherichia phage V5	Escherichia
Escherichia Stx1 converting phage	Escherichia Stx1 converting
Flavobacterium phage vB_FspS_hemulen6-1	Flavobacterium
Klebsiella phage MezzoGao	Klebsiella
Klebsiella phage Miami	Klebsiella
Lactobacillus phage phi jlb1	Lactobacillus
Lactococcus phage 98201	Lactococcus
Lactococcus phage asccphi28	Lactococcus
Ochrobactrum phage POA1180	Ochrobactrum
Pseudomonas phage inbricus	Pseudomonas
Salmonella phage g341c	Salmonella
Salmonella phage SE131	Salmonella
Salmonella phage ZCSE2	Salmonella
Shigella phage SfII	Shigella
Streptococcus phage PH15	Streptococcus
Vibrio phage pYD38-B	Vibrio
Vibrio phage vB_VpaS_OWB	Vibrio
Aggregatibacter phage S1249	Aggregatibacter
Cronobacter phage S13	Cronobacter
Erwinia phage Derbicus	Erwinia
Erwinia phage pEa_SNUABM_17	Erwinia
Flavobacterium phage Fpv1	Flavobacterium
Haemophilus phage SuMu	Haemophilus
Mycobacterium phage DrDrey	Mycobacterium
Mycobacterium phage Job42	Mycobacterium
Pectobacterium phage ZF40	Pectobacterium
Salmonella phage 118970_sal3	Salmonella
Salmonella phage SW9	Salmonella
Streptococcus phage phiARI0923	Streptococcus
